# Supplementary material for: Hybridization with Insect Cecropin A (1–8) Improve the Stability and Selectivity of Naturally Occurring Peptides
Source: Int J Mol Sci. 2020 Feb 21;21(4):1470. doi: 10.3390/ijms21041470 (PMC7073140; doi:10.3390/ijms21041470)
Supplement: Supplementary file 1 [file ijms-21-01470-s001.zip]

Archive with 1 entries (1 files):
- supporting information.docx
